# Supplementary material for: Personalized Nutritional Strategies to Reduce Knee Osteoarthritis Severity and Ameliorate Sarcopenic Obesity Indices: A Practical Guide in an Orthopedic Setting
Source: Nutrients. 2023 Jul 9;15(14):3085. doi: 10.3390/nu15143085 (PMC10385346; doi:10.3390/nu15143085)
Supplement: Supplementary file 1 [file nutrients-15-03085-s001.zip]

Archive with 1 entries (1 files):
- nutrients-2484014-supplementary.pdf
